# Supplementary material for: Developing a New Marker of Dynamic Hyperinflation in Patients with Obstructive Airway Disease - an observational study
Source: Sci Rep. 2019 May 17;9:7514. doi: 10.1038/s41598-019-43893-1 (PMC6525207; doi:10.1038/s41598-019-43893-1)
Supplement: Supplementary file 1 — Dataset [file 41598_2019_43893_MOESM1_ESM.xls]

## Sheet: n=100PFT_CPET
		AGE		HT			SMOKE		OCD				TLC_l	TLCpred%	TLCpred	FRC	FRCpred%	FRC_TLC	FRCpred	RV	RV%pred	RV_TLC	IC	ICpred	IC%pred	IC_TLC	IRV	IRV%pred	IRV/TLC	ERV	ERV%pred	ERV/TLC	VT_rs_CPET	RRrs	DLCO	DLCOpred%	FVC	FVCpred%	FEV1	FEV1pred%	FEV1_FVC	SVC	SVCpred%	MVV_dir	PEFR_L_s	PFRpred%
		67		166			30		7				6.87	1.29	5.32558	5.09	1.49	0.74	3.41611	4.27	1.97	0.622	1.78	1.90947	0.932194	0.259098	1.282	0.908	0.187	0.82	0.658	0.119	0.498	21	15.9	0.68	2.5	0.76	1.14	0.45	0.46	2.6	0.79	30.7	2.45	0.31
		62		160			25		8				6.5	1.55	4.19355	4.88	1.89	0.75	2.58201	3.27	1.98	0.5	1.62	1.61154	1.00525	0.249231	0.915	1.009	0.141	1.61	1.73	0.248	0.705	20	22.4	0.99	3.02	1.14	1.42	0.69	0.47	3.23	1.22	55	4.03	0.69
		69		162			45		6				6.36	1.31	4.85496	4.37	1.57	0.69	2.78344	3.8	1.86	0.597	1.99	2.07152	0.960646	0.312893	1.402	0.945	0.22	0.57	0.77	0.09	0.588	25	18.7	0.87	1.99	0.622	0.88	0.367	0.442	2.56	0.87	28.8	3.05	0.4
		76		166			60		5				7.05	1.24	5.68548	4.63	1.3	0.66	3.56154	3.06	1.25	0.434043	2.42	2.12395	1.13939	0.343262	1.825	1.194	0.259	1.57	1.4	0.223	0.595	19	20.5	0.87	3.84	1.13	1.86	0.72	0.48	3.99	1.18	45.9	3.19	0.43
		61		160			45		3				6.62	1.33	4.97744	5.29	1.81	0.8	2.92265	4.04	2.12	0.61	1.33	2.05479	0.647268	0.200906	0.652	0.474	0.098	1.25	1.234	0.189	0.678	15	9.6	0.42	2.58	0.81	0.88	0.36	0.34	2.58	0.81	30	2.6	0.38
		64		160			47		6				5.74	1.37	4.18978	4.3	1.39	0.75	3.09353	3.59	1.83	0.6254	1.44	1.09626	1.31356	0.250871	0.887	1.633	0.155	0.71	0.626	0.124	0.553	23	17.8	0.79	2.1	0.68	0.92	0.39	0.44	2.15	0.7	20.7	2.5	0.37
		65		157			15		6				4.48	1.14	3.92982	3.21	1.18	0.72	2.72034	2.53	1.53	0.564732	1.27	1.20949	1.05003	0.283482	0.939	1.069	0.21	0.68	0.635	0.152	0.331	41	15.8	0.75	1.95	0.81	1.04	0.56	0.53	1.95	0.81	30.3	2.87	0.52
		67		160			19		7				7.06	1.45	4.86897	5.57	1.83	0.79	3.04372	4.39	2.18	0.62	1.49	1.82525	0.816327	0.211048	0.765	0.695	0.108	1.18	1.146	0.167	0.725	16	12	0.55	1.96	0.65	0.79	0.34	0.4	2.67	0.89	18.4	1.58	0.2
		69		161			40		6				5.65	1.37	4.12409	4.52	1.63	0.8	2.77301	2.77	1.58	0.49	1.13	1.35108	0.836367	0.2	0.683	0.755	0.121	1.75	1.716	0.31	0.447	26	9.3	0.44	2.86	1.16	1.11	0.59	0.39	2.88	1.17	25.2	1.57	0.2
		64		165			15		7.5				6.6	1.22	5.40984	4.92	1.42	0.75	3.46479	3.82	1.82	0.579	1.68	1.94505	0.863732	0.254545	1.184	0.817	0.179	1.1	0.805	0.167	0.496	16	14.8	0.61	2.74	0.8	1.08	0.41	0.39	2.78	0.82	26.3	2.09	0.26
		67		165			50		10				6.23	1.22	5.10656	3.36	1.02	0.54	3.29412	2.79	1.34	0.45	2.87	1.81244	1.5835	0.460674	2.411	1.781	0.387	0.57	0.469	0.091	0.459	19	12.2	0.54	3.1	0.98	1.82	0.75	0.59	3.44	1.09	54.6	4.65	0.59
		69		173			19		9				8.71	1.45	6.0069	6.01	1.63	0.69	3.68712	3.08	1.32	0.35	2.7	2.31978	1.1639	0.309989	2.045	1.228	0.235	2.93	2.178	0.336	0.655	19	21.3	0.83	4.28	1.14	1.86	0.64	0.43	4.6	1.22	48.1	4.28	0.55
		66		165			50		8				8.8	1.63	5.39877	7.72	2.16	0.88	3.57407	6.2	3.44	0.704545	1.08	1.8247	0.591878	0.122727	0.453	0.378	0.051	1.52	0.857	0.173	0.627	18	8.8	0.37	2.6	0.77	0.88	0.34	0.34	2.6	0.77	18.4	1.66	0.23
		72		163			50		7				5.49	1.09	5.0367	3.26	0.97	0.72	3.36082	3.1	1.17	0.56	2.23	1.67587	1.33065	0.406193	0.762	0.673	0.158	0.97	0.782	0.201	0.518	23	10.2	0.5	2.3	0.76	1.3	0.56	0.57	2.3	0.76	30.6	2.54	0.38
		64		165			40		7				7.18	1.56	4.60256	6.15	2.26	0.86	2.72124	4.55	2.56	0.63	1.03	1.88133	0.547486	0.143454	0.435	0.338	0.061	1.6	1.7	0.223	0.595	16	19.4	0.8	2.39	0.82	0.73	0.32	0.31	2.63	0.91	17.2	1.4	0.17
		62		166			40		8				5.29	1.15	4.6	4.36	1.63	0.82	2.67485	3.29	1.88	0.62	0.93	1.92515	0.483078	0.175803	0.529	0.347	0.1	1.07	1.157	0.202	0.401	22	21.9	0.89	2	0.68	1.32	0.57	0.66	2	0.68	37	4.6	0.56
		67		160			45		7				6.54	1.58	4.13924	4.5	1.76	0.69	2.55682	3.47	2.02	0.53	2.04	1.58242	1.28916	0.311927	1.452	1.46	0.222	1.03	1.231	0.157	0.588	19	20.2	0.93	2.69	1.07	1.26	0.65	0.47	3.07	1.22	17	1.59	0.21
		67		176			40		7.5				6.86	1.28	5.35938	4.4	1.39	0.64	3.16547	3.37	1.64	0.49	2.46	2.19391	1.12129	0.358601	1.72	1.183	0.251	1.03	0.932	0.15	0.74	14	13.4	0.5	3.49	1.03	1.81	0.69	0.52	3.49	1.03	51.1	4.15	0.46
		52		171			30		9				6.05	1.17	5.17094	4.11	1.48	0.68	2.77703	3.05	1.76	0.5	1.94	2.39391	0.810389	0.320661	1.29	0.74	0.213	1.06	1.012	0.175	0.65	19	32.1	1.14	3	0.86	1.66	0.6	0.55	3	0.86	45	5.78	0.83
		64		166			30		9				6.52	1.36	4.79412	4.32	1.52	0.66	2.84211	3.64	1.98	0.56	2.2	1.95201	1.12704	0.337423	1.729	1.167	0.265	0.68	0.679	0.104	0.471	27	17.9	0.71	2.84	0.93	1.74	0.74	0.61	2.88	0.95	46.6	2.25	0.27
		68		164			40		6				6.97	1.53	4.55556	5.5	1.88	0.79	2.92553	3.98	2.16	0.57	1.47	1.63002	0.901827	0.210904	0.85	0.842	0.122	1.52	1.4	0.218	0.62	16	8.1	0.35	2.5	0.89	0.92	0.43	0.37	2.99	1.07	32.2	3.35	0.55
		67		169			50		9				7.1	1.43	4.96503	4.72	1.53	0.66	3.08497	4.4	2.27	0.62	2.38	1.88007	1.26591	0.335211	1.861	1.367	0.262	0.32	0.279	0.045	0.519	19	13.7	0.54	2.35	0.76	1.34	0.56	0.57	2.7	0.87	57.1	3.12	0.38
		75		173			60		9				6.01	1.24	4.84677	4.5	1.53	0.75	2.94118	4.28	2.08	0.71	1.51	1.9056	0.792402	0.251248	0.824	0.676	0.137	0.22	0.25	0.037	0.686	15	15.7	0.66	1.63	0.56	1.05	0.47	0.64	1.73	0.59	49.4	3.17	0.39
		51		164			33		8				7.25	1.52	4.76974	5.26	1.74	0.73	3.02299	4.44	2.79	0.61	1.99	1.74675	1.13926	0.274483	1.234	1.246	0.17	0.82	0.572	0.113	0.756	9	13.3	0.5	2.81	0.87	1.19	0.47	0.42	2.81	0.87	39.5	3.02	0.36
		63		172			80		6				5.75	1.1	5.22727	4.72	1.44	0.82	3.27778	3.7	1.91	0.64	1.03	1.94949	0.528342	0.17913	0.509	0.356	0.089	1.02	0.762	0.177	0.521	18	11.3	0.42	1.46	0.44	0.58	0.22	0.4	2.05	0.61	11.1	1.18	0.27
		73		172			56		6				8.1	1.59	5.09434	6.12	1.91	0.76	3.20419	5.52	2.64	0.68	1.98	1.89015	1.04754	0.244444	1.544	1.062	0.191	0.6	0.539	0.074	0.436	25	19.8	0.79	1.98	0.64	0.95	0.4	0.48	2.58	0.83	33.3	1.61	0.25
		67		156			40		8				5.08	1.36	3.73529	3.65	1.58	0.72	2.31013	2.86	1.8	0.56	1.43	1.42517	1.00339	0.281496	0.866	1.006	0.17	0.79	1.097	0.156	0.564	17			2.19	0.97	1.47	0.85	0.67	2.22	0.98	51.5	4.13	0.78
		70		174			50		8				8.48	1.8	4.71111	6.72	2.26	0.79	2.97345	5.39	2.79	0.64	1.76	1.73766	1.01286	0.207547	1.003	1.023	0.118	1.33	1.275	0.157	0.757	17	16.3	0.68	3.09	1.07	0.99	0.44	0.32	3.09	1.07	30.8	2.34	0.38
		68		162			40		7				6.02	1.33	4.52632	4.14	1.35	0.69	3.06667	2.87	1.56	0.48	1.88	1.45965	1.28798	0.312292	1.278	1.49	0.212	1.27	1.035	0.211	0.602	15	11.4	0.49	3.02	1.08	1.61	0.75	0.53	3.15	1.13	34	3.94	0.65
		63		161			20		8.5				5.69	1.05	5.41905	3.99	1.24	0.7	3.21774	3.57	1.78	0.63	1.7	2.20131	0.772269	0.29877	1.207	0.707	0.212	0.42	0.348	0.074	0.493	18	19.9	1.1	1.85	0.52	0.64	0.22	0.35	2.12	0.62	23	1.68	0.2
		67		160			50		6				4.97	1.07	4.64486	3.97	1.43	0.8	2.77622	3.44	1.74	0.7	1	1.86864	0.53515	0.201207	0.304	0.259	0.061	0.53	0.666	0.107	0.696	12	15.6	0.71	1.57	0.48	0.75	0.32	0.478	1.5	0.54	35	1.15	0.15
		50		168			20		7				6.87	1.38	4.97826	5.57	1.832	0.81	3.04039	3.26	1.99	0.47	1.3	1.93787	0.67084	0.189229	0.866	0.576	0.126	2.31	1.65	0.336	0.434	25	20.4	0.73	3.83	1.15015	2.5	0.886	0.73	3.61	1.06805	98	4.55	0.533
		66		150			75		7.3				5.07	1.3	3.9	3.63	1.57	0.72	2.3121	2.78	1.59	0.55	1.44	1.5879	0.906859	0.284024	1.092	0.881	0.215	0.85	1.512	0.168	0.348	18	14.6	1.02	2.11	0.92	1.04	0.59	0.49	2.29	0.99	30	2.3	0.65
		67		161			40		5.5				6	1.24	4.83871	5.04	1.68	0.84	3	4.17	2.04	0.695	0.96	1.83871	0.522105	0.16	0.352	0.286	0.059	0.87	0.906	0.145	0.608	15	12.4	0.82	2.08	0.644	0.62	0.253	0.3	1.83	0.62	16.9	1.71	0.221
		75		147			40		5				5.51	1.7	3.24118	4.43	2.13	0.8	2.07981	3.08	1.94	0.56	1.08	1.16136	0.929941	0.196007	0.629	0.885	0.114	1.35	2.756	0.245	0.451	22	6.4	0.66	2.15	0.96	1.13	0.576	0.53	2.42	1.36	41	2.99	0.72
		65		164			40		8.5				5.38	0.998	5.39078	3.69	1.295	0.69	2.84942	2.78	1.32	0.52	1.69	2.54136	0.664998	0.314126	1.251	0.595	0.233	0.91	1.231	0.169	0.439	26	20.3	0.85	1.76	0.52	1.16	0.448	0.66	2.6	0.769	32.2	4.08	0.563
		60		174			80		6				6.23	0.972	6.40947	3.78	1.115	0.61	3.39013	3.12	1.34	0.5	2.45	3.01933	0.811438	0.393258	1.669	0.746	0.268	0.66	0.617	0.106	0.781	19	17.2	0.61	2.05	0.53	0.84	0.279	0.41	3.11	0.748	30.6	2.64	0.305
		55		175			10		5				8.18	1.482	5.51957	6.69	2.065	0.82	3.23971	5.64	2.99	0.69	1.49	2.27986	0.653549	0.182152	0.867	0.523	0.106	1.05	0.776	0.128	0.623	20	5.3	0.24	2.69	0.68	0.54	0.171	0.2	2.54	0.46	25.7	1.11	0.126
		63		168			40		5				7.09	1.604	4.4202	6.07	2.2	0.86	2.75909	4.91	2.9	0.69	1.02	1.66111	0.614048	0.143865	0.612	0.488	0.086	1.16	1.088	0.164	0.408	21	13.6	0.57	1.58	0.44	0.8	0.288	0.77	2.18	0.776	25.4	1.5	0.182
		62		176			40		7				7.76	1.429	5.43037	5.21	1.532	0.67	3.40078	3.89	1.95	0.5	2.55	2.02959	1.25641	0.328608	1.6	1.482	0.206	1.32	0.936	0.17	0.95	17	23.4	0.84	3.59	1.02279	2.74	0.996	0.8	3.87	1.102	81	7.3	1.034
		57		173			15		6				6.59	0.918	7.17865	3.59	0.8975	0.54	4	2.99	1.22	0.45	3	3.17865	0.943797	0.455235	2.257	0.927	0.342	0.6	0.39	0.091	0.743	14	28.7	0.91	3.45	0.893782	1.49	0.49	0.43	3.6	0.755	64.8	3.75	0.408
		63		168			40		7				6.81	1.42	4.79577	5.88	1.95	0.86	3.01538	5.44	2.98	0.8	0.93	1.78039	0.522357	0.136564	0.088	0.094	0.013	0.44	0.37	0.065	0.842	10	7.9	0.31	2.47	0.81	0.73	0.31	0.3	1.37	0.45	21	2.19	0.34
		61		167			45		8				8.13	1.68	4.83929	6.35	2.07	0.78	3.06763	5.62	3.13	0.69	1.78	1.77165	1.00471	0.218942	1.143	1.007	0.141	0.73	0.574	0.09	0.637	14	12.9	0.5	2.22	0.71	1.19	0.49	0.54	2.51	0.81	28.2	4.01	0.62
		66		160			41		7				6.06	1.38	4.3913	4.38	1.62	0.72	2.7037	2.78	1.6	0.46	1.68	1.6876	0.995496	0.277228	1.188	0.994	0.196	1.6	1.656	0.264	0.492	18	15.1	0.65	2.24	0.82	1.07	0.51	0.48	3.28	1.2	28	2.35	0.41
		70		170			20		7				5.23	1.03	5.07767	3.46	0.96	0.66	3.60417	3.24	1.77	0.62	1.77	1.4735	1.20122	0.338432	1.178	1.336	0.225	0.22	0.124	0.042	0.592	21	19.9	0.99	1.99	0.6	1.5	0.58	0.75	1.99	0.6	52.5	3.76	0.56
		71		162			114		8				6.51	1.51	4.31126	4.73	1.81	0.73	2.61326	4.41	2.41	0.68	1.78	1.698	1.04829	0.273425	1.073	1.083	0.165	0.32	0.409	0.049	0.707	19	12.4	0.79	1.58	0.61	0.86	0.43	0.54	2.1	0.81	44.3	2.92	0.51
		71		164			51		7				5.54	1.23	4.50407	4.07	1.62	0.73	2.51235	3.16	1.68	0.57	1.47	1.99172	0.738056	0.265343	0.824	0.612	0.149	0.91	1.439	0.164	0.646	13	19.2	1	1.9	0.7	1.1	0.53	0.58	2.38	0.87	28	1.88	0.31
		63		154			75		8				5.5	1.23	4.47154	3.67	1.339	0.667	2.74085	3.025	1.671	0.55	1.83	1.73069	1.064	0.333	0.95	1.131	0.173	0.65	0.694	0.117	0.88	20	15.6	1.02	1.89	0.83	0.92	0.5	0.49	2.12	0.94	28	1.38	0.23
		70		166			60		8				7.26	1.35	5.37778	5.01	1.527	0.69	3.28094	4.5012	2.074	0.62	2.26	2.09683	1.087	0.311	1.44	1.143	0.198	0.51	0.458	0.07	0.82	14	13.1	0.79	2.46	0.82	1.17	0.5	0.47	2.88	0.96	44	3.36	0.49
		79		158			46		7.5				4.52	0.96	4.70833	2.8	0.909091	0.619	3.08	2.5764	1.16579	0.57	1.72	1.62833	1.062	0.381	1.05	1.105	0.232	0.22	0.257	0.049	0.67	19	8	0.66	2.12	0.99	0.95	0.57	0.45	2.09	0.97	38	3	0.48
		76		157			67.5		7				5.84	1.37	4.26277	4.13	1.54104	0.707	2.68	3.0952	1.52473	0.53	1.71	1.58277	1.075	0.293	1.18	1.113	0.202	1.03	1.592	0.177	0.53	18	6.7	0.52	2.49	1.2	1.1	0.69	0.44	3.16	1.53	30	1.86	0.31
		78		165			60		8				5.9	1.13	5.22124	4.61	1.38438	0.781	3.33	2.36	1.00855	0.4	1.29	1.89124	0.69	0.219	0.26	0.31	0.044	2.25	2.273	0.381	1.03	20	24.3	1.77	3.4	1.27	1.63	0.79	0.48	3.22	1.2	51	5.31	0.78
		72		162			11.5		8				5.88	1.16	5.06897	3.67	1.16879	0.624	3.14	2.2932	1.06167	0.39	2.21	1.92897	1.157	0.376	1.37	1.28	0.233	1.38	1.405	0.234	0.84	17	14.9	0.99	3.92	1.49	2.52	1.21	0.64	3.85	1.46	80	6.64	0.98
		75		174			34		8				4.27	0.69	6.18841	3.31	0.823	0.775	4.02187	2.0923	0.824	0.49	0.96	2.16653	0.438	0.225	0.2	0.14	0.047	1.22	0.823	0.285	0.76	17	14	0.88	2.08	0.6	1.06	0.39	0.51	2.19	0.63	40	1.79	0.24
		71		168			48		8				5.46	0.99	5.51515	2.53	0.76435	0.463	3.31	2.4024	1.05368	0.44	2.93	2.20515	1.314	0.537	1.937	1.566	0.355	0.13	0.124	0.023	0.992857	14	16.8	0.97	3.13	1	1.68	0.68	0.54	3.34	1.07	64	4.89	0.7
		69		165			40		8				5.81	1.09	5.33028	3.53	1.09288	0.608	3.23	2.6726	1.23161	0.46	2.28	2.10028	1.075	0.392	1.94	1.09	0.334	0.86	0.809	0.148	0.34	24	20.1	1.18	3.06	1.02	2.01	0.84	0.66	3.16	1.05	72	4.78	0.7
		70		164			50		7				4.8	0.9	5.33333	3.16	0.957576	0.658	3.3	2.256	1.02545	0.47	1.64	2.03333	0.812	0.342	0.775	0.671	0.162	0.9	0.822	0.188	0.864706	17	17.5	1.1	2.28	0.8	1.4	0.62	0.61	2.46	0.86	55	3.28	0.49
		75		160			50		6				5.35	1.12	4.77679	4.45	1.44013	0.832	3.09	3.638	1.69209	0.68	0.9	1.68679	0.539	0.168	0.32	0.294	0.06	0.81	0.864	0.152	0.58	28	10	0.77	1.56	0.66	0.79	0.43	0.5	1.65	0.7	32	2.18	0.36
		63		178			50		7				8.5	1.28	6.64062	5.01	1.19286	0.589	4.2	4.25	1.7562	0.5	3.49	2.44063	1.442	0.411	2.49	1.754	0.293	0.76	0.427	0.089	1	20	11.5	0.61	4.29	0.98	1.21	0.35	0.28	4.86	1.11	50	3.47	0.41
		82		173			50		6.5				6.59	1.13	5.83186	4.37	1.24148	0.663	3.52	3.4927	1.3382	0.53	2.23	2.31186	0.957	0.338	1.39	0.933	0.211	0.88	0.964	0.133	0.84	19	15	0.91	2.68	0.79	1.52	0.58	0.57	2.69	0.79	43	3.7	0.5
		71		170			40		7.5				5.99	1.04	5.75962	4.24	1.23615	0.708	3.43	3.8935	1.65681	0.65	1.75	2.32962	0.745	0.292	0.84	0.583	0.14	0.35	0.321	0.058	0.91	16	17.8	0.99	2.68	0.78	1.07	0.39	0.4	2.6	0.75	56	4.05	0.54
		70		160			67.5		5.5				4.88	1.01	4.83168	4.03	1.39931	0.826	2.88	2.928	1.42136	0.6	0.86	1.95168	0.439	0.176	0.054	0.047	0.011	1.1	1.344	0.226	0.80625	16	10.8	0.68	1.69	0.64	0.72	0.35	0.43	1.68	0.64	21	1.24	0.19
		71		166			75		6.5				6.28	1.18	5.32203	4.33	1.26239	0.68949	3.43	2.67	1.2027	0.42	1.95	1.89203	1.043	0.311	1.38	1.062	0.22	1.66	1.372	0.264	0.57	21	13.7	0.94	3.63	1.17	2.07	0.85	0.57	3.51	1.13	80	5.03	0.71
		71		157			51		7				4.78	1.04	4.59615	3.1	1.05085	0.649	2.95	2.0554	1.02259	0.43	1.68	1.64615	1.031	0.351	0.96	1.055	0.201	1.04	1.111	0.219	0.72	15	11.5	0.86	2.57	1.06	1.31	0.68	0.51	2.61	1.07	48	3.04	0.48
		79		161			70		5.5				6.08	1.3	4.67692	3.77	1.22403	0.62	3.08	3.1616	1.41776	0.52	2.31	1.59692	1.435	0.38	1.13	2.628	0.186	0.61	0.716	0.1	1.18	18	8.5	0.71	3.35	1.37	1.35	0.72	0.4	3.41	1.39	47	3.64	0.57
		62		158			19.5		7.5				4.95	1.05	4.71429	3.13	1.20849	0.632	2.59	2.574	1.38387	0.52	1.82	2.12429	0.854	0.368	0.99	0.762	0.2	0.56	0.762	0.112	0.83	24	16.1	0.87	2.48	0.92	1.14	0.52	0.46	2.69	0.99	46	3.2	0.48
		73		163			48		6.5				5.59	1.11	5.03604	4.04	1.40278	0.723	2.88	3.2981	1.51289	0.59	1.55	2.15604	0.721	0.277	0.821	0.578	0.147	0.74	1.06	0.133	0.728571	21	11.6	0.68	2.78	0.99	1.33	0.61	0.48	3.09	1.1	50	2.51	0.37
		77		163			108		8				5.14	1.03	4.99029	3.28	1.01235	0.638132	3.24	2.26	1.00444	0.44	1.85	1.75029	1.069	0.36	0.93	1.148	0.181	1.02	1.03	0.198	0.92	19	9.3	0.71	3	1.1	1.39	0.65	0.46	2.88	1.05	60	3.49	0.52
		80		160			71		6																												2.09	0.87	0.96	0.52	0.46	1.97	0.82	32	1.82	0.29
		59		164			60		7																												3.07	0.93	1.08	0.4	0.35	3.23	0.98	46	2.91	0.39
		74		159			56		7				5.42	1.13	4.79646	4.01	1.39236	0.739852	2.88	2.59	1.21596	0.44	1.41	1.91646	0.742	0.26	0.928	0.654	0.171	1.42	1.893	0.262	0.481818	22	16.2	1.08	3.03	1.22	1.74	0.89	0.58	2.98	1.2	53	2.89	0.45
		67		165			120		8				5.62	1.05	5.35238	4.53	1.49505	0.80605	3.03	2.99	1.3907	0.53	1.09	2.32238	0.468	0.194	0.464	0.272	0.083	1.54	1.75	0.274	0.626087	23	17.9	0.94	3.28	1.1	1.72	0.72	0.53	3.3	1.1	66	5.2	0.76
		75		163			20		7.5				5.63	1.126	5	2.7	0.885246	0.479574	3.05	2	0.9	0.35524	2.93	1.95	1.50256	0.520426	1.9925		0.353908	0.7	#DIV/0!	0.124334	0.9375	16	16.9	1.11921	2.82	1.0292	1.96	0.920188	0.695035	3.63	#DIV/0!	70	5.64	0.85
		81		169			40						6.33	0.99	6.39394	3.89	1.08	0.61	3.60185	3.6	1.3	0.57	2.44	2.79209	0.874	0.385	1.01	0.742	0.16	0.29	0.349	0.046	0.78	12	11.78	1.11	2.73	0.83	1.75	0.72	0.64	2.73	0.75	63.07	5.03	0.71
		65		145			0						3.95	1.05	3.7619	2.42	1.05	0.61	2.30476	2.14	1.289	0.54	1.53	1.45714	1.05	0.387	0.4	1.223	0.101	0.28	0.434	0.071	0.653	21			1.81	0.98	1.26	0.84	0.7	1.81	0.85	37.96	2.16	0.44
		72		166.5			40						8.15	1.32	6.17424	7.11	2.055	0.87	3.45985	6.68	2.599	0.82	1.04	2.71439	0.413	0.128	0.26	0.149	0.032	0.43	0.483	0.053	1.337	16	4.38	0.26	1.47	0.45	0.58	0.23	0.39	1.47	0.41	27.85	1.52	0.21
		66		173			3						5.95	0.88	6.76136	4.75	1.34	0.8	3.54478	4.12	1.655	0.69	1.2	3.21659	0.373	0.202	0.18	0.082	0.03	0.63	0.597	0.106	0.793	18	8.33	0.46	1.83	0.47	0.8	0.26	0.44	1.83	0.43	29.95	1.58	0.2
		73		166			75						6.35	1.03	6.16505	4.37	1.27	0.69	3.44094	3.37	1.322	0.53	1.98	2.7241	0.727	0.312	0.47	0.387	0.074	1	1.122	0.157	0.519	17	11.03	0.68	2.98	0.9	1.33	0.53	0.45	2.98	0.82	52.5	2.92	0.4
		88		164			15						5.03	0.84	5.9881	3.19	0.901	0.63	3.54051	2.62	0.919	0.52	1.84	2.44758	0.742	0.366	0.45	0.413	0.089	0.57	0.826	0.113	0.746	16			2.41	0.85	1.67	0.83	0.69	2.41	#DIV/0!	37.3
		77		154			0						5.34	1.22	4.37705	4.3	1.7	0.81	2.52941	3.89	1.926	0.73	1.04	1.84764	0.563	0.195	0.28	0.257	0.052	0.41	0.805	0.077	0.577	19			1.34	0.69	0.58	0.37	0.43	1.45	0.62	24.24	1.85	0.37
		42		167			?						5.3	1.01	5.24752	3.37	1.21	0.64	2.78512	2.08	1.231	0.39	1.93	2.4624	0.784	0.364	0.73	0.578	0.138	1.29	1.178	0.243	0.628	18	15.21	0.66	3.23	0.95	2.19	0.74	0.68	3.22	0.91	49.25	6.21	0.91
		80		157			15						6.04	1.11	5.44144	4.09	1.239	0.68	3.30105	2.78	1.073	0.46	1.94	2.14039	0.985	0.321	1.94	0.985	0.321	1.31	1.845	0.217	0.715	18	14.4	1.3	1.32	0.47	0.55	0.26	0.42	3.26	#DIV/0!	64.2	1.91	0.29
		81		166			80						7.98	1.29	6.18605	6.27	1.78	0.79	3.52247	5.93	2.172	0.74	1.71	2.66357	0.642	0.214	0.71	0.427	0.089	0.34	0.429	0.043	0.589	19	8.34	0.55	2.06	0.66	1.03	0.45	0.5	2.05	0.59	37.09	2.45	0.36
		61		164			45						7.57	1.26	6.00794	5.13	1.56	0.68	3.28846	4.58	2.027	0.6	2.45	2.71947	0.901	0.324	0.99	0.786	0.131	0.55	0.535	0.073	0.599	17	14.07	0.72	2.28	0.65	1.35	0.48	0.59	2.99	0.8	42.58	3.51	0.46
		53		158			60						4.76	0.86	5.53488	3.49	1.133	0.73	3.08032	2.6	1.294	0.55	1.27	2.45457	0.523	0.267	0.27	0.189	0.057	0.89	0.832	0.187	0.678	19			2.16	0.639	1.1	0.4	0.51	2.16	#DIV/0!	36.77
		67		164			49						6.27	1.04	6.02885	4.66	1.39	0.74	3.35252	4.28	1.791	0.68	1.61	2.67633	0.602	0.257	0.37	0.258	0.059	0.38	0.395	0.061	0.767	22	13.63	0.79	1.99	0.59	1.12	0.43	0.56	1.99	0.55	39.45	2.58	0.35
		55		166			0.5ppd?						5.93	0.96	6.17708	3.52	1.07	0.59	3.28972	2.7	1.256	0.46	2.47	2.88736	0.855	0.417	1.17	0.737	0.197	0.82	0.719	0.138	0.654	17	14.54	0.68	3.23	0.85	2.02	0.66	0.63	3.23	0.8	71.21	3.65	0.46
		69		163			75						5.35	0.9	5.94444	3.6	1.08	0.67	3.33333	2.96	1.223	0.55	1.75	2.61111	0.67	0.327	0.06	0.065	0.011	0.64	0.701	0.12	0.627	16	8.34	0.48	2.39	0.74	1.69	0.67	0.71	2.39	0.68	44	5.01	0.7
		69		165			40						6.59	1.08	6.10185	4.19	1.23	0.64	3.4065	4.02	1.641	0.61	2.4	2.69535	0.89	0.364	0.94	0.761	0.143	0.17	0.178	0.026	0.637	19	7.13	0.43	2.57	0.76	1.52	0.59	0.59	2.57	0.7	70.65	4.96	0.68
		73		163			40						6.59	1.11	5.93694	4.78	1.41	0.73	3.39007	4.47	1.781	0.68	1.81	2.54687	0.711	0.275	0.28	0.275	0.042	0.31	0.352	0.047	0.691	14	10.68	0.71	2.11	0.67	1.21	0.51	0.57	2.12	0.62	45.72	3.6	0.51
		59		168			30						5.65	0.89	6.34831	3.94	1.17	0.7	3.36752	3	1.322	0.53	1.71	2.98079	0.574	0.303	0.54	0.298	0.096	0.94	0.856	0.166	0.667	20	19.27	0.9	2.65	0.7	1.61	0.53	0.61	2.65	0.65	71.12	3.15	0.4
		71		167			Y						6.31	1.01	6.24752	4.16	1.2	0.66	3.46667	3.25	1.29	0.51	2.15	2.78086	0.773	0.341	0.1	0.137	0.016	0.91	0.961	0.144	0.739	15	22.27	1.32	2.83	0.82	1.79	0.68	0.63	3.06	0.82	71.5	4.92	0.67
		61		154			30						5.3	1.02	5.19608	3.83	1.25	0.72	3.064	3.22	1.512	0.61	1.47	2.13208	0.689	0.277	0.3	0.312	0.057	0.61	0.653	0.115	0.713	23	10.65	0.61	2.09	0.71	1.14	0.48	0.55	2.08	0.67	51.1	3.51	0.5
		64		161			80						5.94	1.03	5.76699	3.75	1.15	0.63	3.26087	2.88	1.258	0.49	2.19	2.50612	0.874	0.369	0.65	0.673	0.109	0.87	0.896	0.146	0.61	22	11.89	0.63	3.06	0.93	1.97	0.77	0.64	3.06	0.88	71.25	5.86	0.8
		72		156			80						5.65	1.05	5.38095	3.7	1.15	0.65	3.21739	3.26	1.358	0.58	1.95	2.16356	0.901	0.345	0.25	0.539	0.044	0.44	0.538	0.078	0.644	17	6.04	0.43	2.39	0.86	1.24	0.58	0.52	2.39	0.8	33.9	4.09	0.62
		78		168			30						5.2	0.82	6.34146	3.62	1.02	0.7	3.54902	3.01	1.119	0.58	1.58	2.79244	0.566	0.304	0.18	0.129	0.035	0.61	0.71	0.117	0.666667	21			2.15	0.65	1.3	0.53	0.6	2.19	0.6	42.2	2.53	0.36
		65		168			60						6.35	1	6.35	4.1	1.2	0.65	3.41667	3.82	1.592	0.6	2.25	2.93333	0.767	0.354	0.61	0.472	0.096	0.28	0.275	0.044	1	13	20.16	1.24	2.54	0.7	1.65	0.58	0.65	2.53	0.64	55.17	5.56	0.73
		74		165			40						5.36	0.88	6.09091	3.37	0.98	0.63	3.43878	2.8	1.094	0.52	1.99	2.65213	0.75	0.371	0.37	0.358	0.069	0.57	0.649	0.106	0.5625	16	12.64	0.78	2.52	0.78	1.5	0.61	0.6	2.56	0.72	65.04	3.86	0.54
		61		158			35						5.49	0.99	5.54	3.03	0.96	0.551913	3.15625	2.6	1.19	0.47	2.46	2.38375	1.03199	0.448087	1.82842		0.333046	0.43	-0.180388	0.0783242	0.631579	19			2.72	0.86	1.69	0.67	0.6204	2.89	#DIV/0!	55.76	4.35	0.6
		87		163			50																1.19				0.644545						0.545455	22			1.58	0.69	0.8	0.47	0.51			23.94	2.41	0.39
